# Supplementary material for: Microevolution of antimicrobial resistance and biofilm formation of Salmonella Typhimurium during persistence on pig farms
Source: Sci Rep. 2019 Jun 20;9:8832. doi: 10.1038/s41598-019-45216-w (PMC6586642; doi:10.1038/s41598-019-45216-w)
Supplement: Supplementary file 1 — Supplementary Table 1 [file 41598_2019_45216_MOESM1_ESM.xlsx]

## Sheet: SupplTable1
Strain ID	Serotype	AMRa	Farm	Stage production	Sample type	bioproject accession n.	biosample accession n.		Date isolated
0153D	4,12:i:-	ASSuT	A	1st Stage Weaners pen 1	faecal	PRJNA438944	SAMN08734271		2012-03-26
0160A	4,12:i:-	ASSuT	A	1st Stage Weaners pen 2	water	PRJNA438944	SAMN08734326		2012-03-26
0167D	4,12:i:-	ASSuTTm	A	1st Stage Weaners pen 3	water drinker	PRJNA438944	SAMN08734331		2012-03-26
0171B	4,12:i:-	ASSuTTm	A	1st Stage Weaners pen 4	faecal	PRJNA438944	SAMN08734338		2012-03-26
0179B	4,12:i:-	ASSuTTm	A	2nd Stage Weaners pen 1	faecal	PRJNA438944	SAMN08734350		2012-03-26
0180B	4,12:i:-	ASSuT	A	2nd Stage Weaners pen 1	water	PRJNA438944	SAMN08734360		2012-03-26
0181A	4,12:i:-	ASSuT	A	2nd Stage Weaners pen 1	water drinker	PRJNA438944	SAMN08734302		2012-03-26
0182B	4,12:i:-	ASSuTTm	A	2nd Stage Weaners pen 1	feed	PRJNA438944	SAMN08734366		2012-03-26
0185A	4,12:i:-	AT	A	2nd Stage Weaners pen 2	faecal	PRJNA438944	SAMN08734380		2012-03-26
0187A	4,12:i:-	ASSuTTm	A	2nd Stage Weaners pen 2	water drinker	PRJNA438944	SAMN08734392		2012-03-26
0191A	4,12:i:-	ASSuT	A	2nd Stage Weaners pen 3	faecal	PRJNA438944	SAMN08734274		2012-03-26
0197B	4,12:i:-	ASSuTTm	A	2nd Stage Weaners pen 4	faecal	PRJNA438944	SAMN08734282		2012-03-26
0211A	4,12:i:-	ASSuTTm	A	Finishers pen 2	faecal	PRJNA438944	SAMN08734293		2012-03-26
0216A	4,12:i:-	ASSuT	A	Finishers pen 2	pen	PRJNA438944	SAMN08734275		2012-03-26
0217A	4,5,12:i:-	T	A	Finishers pen 2	pen	PRJNA438944	SAMN08734295		2012-03-26
0229A	4,12:i:-	ASSuTTm(F)	A	Finishers pen 5	faecal	PRJNA438944	SAMN08734297		2012-03-26
0234B	4,5,12:i:-	ASSuTTm	A	Finishers pen 5	pen	PRJNA438944	SAMN08734306		2012-03-26
0248A	4,12:i:-	ASSuTTm	A	Gilts pen 2	pen	PRJNA438944	SAMN08734276		2012-03-26
0286B	4,12:i:-	ASSuTTm	A	Farrowing pen 4	pen	PRJNA438944	SAMN08734277		2012-03-26
0287A	4,5,12:i:-	ASSuTTmKm	A	Farrowing feed bin		PRJNA438944	SAMN08734307		2012-03-26
0309C	4,12:i:-	ASSuTTm	B	1st Stage Weaners pen 1	faecal	PRJNA438944	SAMN08734286		2012-04-16
0314A	4,12:i:-	ASSuTTm	B	1st Stage Weaners pen 1	pen	PRJNA438944	SAMN08734322		2012-04-16
0315D	4,12:i:-	ACSSuTTmGmAzt	B	1st Stage Weaners pen 2	faecal	PRJNA438944	SAMN08734308		2012-04-16
0316E	4,12:i:-	ASSuTTm	B	1st Stage Weaners pen 3	water	PRJNA438944	SAMN08734323		2012-04-16
0322D	4,12:i:-	ASSuTTm	B	1st Stage Weaners pen 3	water drinker	PRJNA438944	SAMN08734327		2012-04-16
0323A	4,12:i:-	ASSuTTmCp	B	1st Stage Weaners pen 3	water drinker	PRJNA438944	SAMN08734310		2012-04-16
0327B	4,12:i:-	A(C)SSuTTm(F)	B	1st Stage Weaners pen 4	faecal	PRJNA438944	SAMN08734311		2012-04-16
0329B	4,12:i:-	ASSuTTm	B	1st Stage Weaners pen 4	water drinker	PRJNA438944	SAMN08734328		2012-04-16
0335B	4,12:i:-	ASSuTTm	B	2nd Stage Weaners pen 1	faecal	PRJNA438944	SAMN08734312		2012-04-16
0337D	4,12:i:-	ASSuTTm	B	2nd Stage Weaners pen 1	water drinker	PRJNA438944	SAMN08734278		2012-04-16
0342E	4,12:i:-	ASSuT	B	2nd Stage Weaners pen 2	water	PRJNA438944	SAMN08734314		2012-04-16
0343A	4,12:i:-	ASSuT	B	2nd Stage Weaners pen 2	water drinker	PRJNA438944	SAMN08734292		2012-04-16
0364A	4,12:i:-	ASSuT	B	Finishers pen 1	feed	PRJNA438944	SAMN08734329		2012-04-16
0384C	4,5,12:i:-	ASSuT	B	Finishers pen 4	pen	PRJNA438944	SAMN08734317		2012-04-16
0591C	4,5,12:i:-	T	D	Dry sow pen 3	water drinker	PRJNA438944	SAMN08734318		2012-05-21
0598B	S. Typhimurium	ACSuT	D	1st Stage Weaners pen 1	water	PRJNA438944	SAMN08734324		2012-05-21
0660A	S. Typhimurium	ACSSuT	D	Finishers pen 4	pen	PRJNA438944	SAMN08734384		2012-05-21
0678A	S. Typhimurium	ACSuT	D	Gilts pen 3	feed	PRJNA438944	SAMN08734313		2012-05-21
0694E	S. Typhimurium	CSuT	D	Farrowing pen 2	trough	PRJNA438944	SAMN08734325		2012-05-21
0911A	S. Typhimurium	ASSuTNa(Am)	F	2nd Stage Weaners pen 4	pen	PRJNA438944	SAMN08734386		2012-07-02
1048A	S. Typhimurium	Susceptible	G	2nd Stage Weaners pen 1	pen	PRJNA438944	SAMN08734387		2012-07-16
1054D	S. Typhimurium	ACSSuTTm(Am)	G	2nd Stage Weaners pen 2	pen	PRJNA438944	SAMN08734388		2012-07-16
1060C	S. Typhimurium	Susceptible	G	2nd Stage Weaners pen 3	pen	PRJNA438944	SAMN08734372		2012-07-16
1067B	S. Typhimurium	Tm	G	Finishers pen 1	trough	PRJNA438944	SAMN08734404		2012-07-16
1089D	S. Typhimurium	Susceptible	G	Gilts pen 1	faecal	PRJNA438944	SAMN08734391		2012-07-16
1098A	S. Typhimurium	Susceptible	G	Gilts pen 2	feed	PRJNA438944	SAMN08734374		2012-07-16
1106A	S. Typhimurium	Su	G	Gilts pen 3	pen	PRJNA438944	SAMN08734395		2012-07-16
1344A	S. Typhimurium	T	I	Finishers pen 2	pen	PRJNA438944	SAMN08734330		2012-08-14
1446A	4,12:i:-	ASSuT(Am)	J	1st Stage Weaners pen 2	faecal	PRJNA438944	SAMN08734333		2012-09-03
1448A	4,12:i:-	ASSuT	J	1st Stage Weaners pen 2	water drinker	PRJNA438944	SAMN08734334		2012-09-03
1465A	4,12:i:-	ACSSuTTmGm	J	1st Stage Weaners pen 5	water	PRJNA438944	SAMN08734335		2012-09-03
1468A	4,12:i:-	ACSSuTTmGm	J	1st Stage Weaners pen 5	trough	PRJNA438944	SAMN08734279		2012-09-03
1469C	4,12:i:-	ACSSuTTmGmF	J	1st Stage Weaners pen 5	pen	PRJNA438944	SAMN08734336		2012-09-03
1495C	4,12:i:-	ACSSuTTmGmFKm	J	2nd Stage Weaners pen 4	pen	PRJNA438944	SAMN08734337		2012-09-03
1728A	4,12:i:-	ASSuT	A	1st Stage Weaners pen 1	faecal	PRJNA438944	SAMN09435861		2012-11-19
1733C	4,12:i:-	ASSuTTm	A	1st Stage Weaners pen 1	pen	PRJNA438944	SAMN08734339		2012-11-19
1740A	4,12:i:-	ASSuT	A	1st Stage Weaners pen 3	faecal	PRJNA438944	SAMN08734340		2012-11-19
1746A	4,12:i:-	ASSuTF	A	1st Stage Weaners pen 4	faecal	PRJNA438944	SAMN08734341		2012-11-19
1754C	4,12:i:-	SuTTmGmCe	A	2nd Stage Weaners pen 1	faecal	PRJNA438944	SAMN08734342		2012-11-19
1757A	4,12:i:-	ASSuTTm	A	2nd Stage Weaners pen 1	feed	PRJNA438944	SAMN08734343		2012-11-19
1759B	4,5,12:i:-	ASSuT	A	2nd Stage Weaners pen 1	pen	PRJNA438944	SAMN08734344		2012-11-19
1760A	4,12:i:-	ASSuT	A	2nd Stage Weaners pen 2	faecal	PRJNA438944	SAMN08734345		2012-11-19
1764C	4,12:i:-	ASSuT	A	2nd Stage Weaners pen 2	trough	PRJNA438944	SAMN08734283		2012-11-19
1765A	4,5,12:i:-	ASSuT	A	2nd Stage Weaners pen 2	pen	PRJNA438944	SAMN08734285		2012-11-19
1769B	4,12:i:-	ASSuTTmNa	A	2nd Stage Weaners pen 3	feed	PRJNA438944	SAMN08734347		2012-11-19
1770A	4,12:i:-	ASSuT	A	2nd Stage Weaners pen 3	trough	PRJNA438944	SAMN08734348		2012-11-19
1772B	4,12:i:-	ASSuT	A	2nd Stage Weaners pen 4	faecal	PRJNA438944	SAMN08734349		2012-11-19
1774A	4,5,12:i:-	ASSuT	A	2nd Stage Weaners pen 4	water drinker	PRJNA438944	SAMN08734287		2012-11-19
1777A	4,5,12:i:-	ASuT	A	2nd Stage Weaners pen 4	pen	PRJNA438944	SAMN08734303		2012-11-19
1792A	4,12:i:-	ASSuT	A	Finishers pen 2	pen	PRJNA438944	SAMN08734288		2012-11-19
1870C	4,5,12:i:-	ASSuT	A	Finishers pen 6	water drinker	PRJNA438944	SAMN08734352		2012-11-19
1873A	4,5,12:i:-	ASSuT	A	Finishers pen 6	pen	PRJNA438944	SAMN08734289		2012-11-19
1882A	4,12:i:-	ASSuT	A	Finishers pen 8	water drinker	PRJNA438944	SAMN08734353		2012-11-19
1885A	4,12:i:-	ASSuT	A	Finishers pen 8	pen	PRJNA438944	SAMN08734290		2012-11-19
1939A	4,12:i:-	ASSuTTm	B	1st Stage Weaners pen 1	faecal	PRJNA438944	SAMN08734346		2012-12-03
1943A	4,12:i:-	ASSuTTm	B	1st Stage Weaners pen 1	trough	PRJNA438944	SAMN08734304		2012-12-03
1948B	4,12:i:-	Ce	B	1st Stage Weaners pen 2	feed	PRJNA438944	SAMN08734351		2012-12-03
1950A	4,5,12:i:-	ASSuT	B	1st Stage Weaners pen 2	pen	PRJNA438944	SAMN08734354		2012-12-03
1951A	4,12:i:-	ASSuTTm	B	1st Stage Weaners pen 3	faecal	PRJNA438944	SAMN08734356		2012-12-03
1956A	4,12:i:-	ASSuTTm	B	1st Stage Weaners pen 3	pen	PRJNA438944	SAMN08734291		2012-12-03
1958A	4,12:i:-	ASSuTTm	B	1st Stage Weaners pen 4	water	PRJNA438944	SAMN08734357		2012-12-03
1959A	4,12:i:-	ASSuTTm	B	1st Stage Weaners pen 4	water drinker	PRJNA438944	SAMN08734305		2012-12-03
1962A	4,12:i:-	ASSuTTm	B	1st Stage Weaners pen 4	pen	PRJNA438944	SAMN08734294		2012-12-03
1969A	4,12:i:-	ASSuTTmF	B	2nd Stage Weaners pen 1	faecal	PRJNA438944	SAMN08734355		2012-12-03
1971A	4,12:i:-	ASSuTTm	B	2nd Stage Weaners pen 1	water drinker	PRJNA438944	SAMN08734358		2012-12-03
1973A	4,12:i:-	ASSuTTm	B	2nd Stage Weaners pen 1	trough	PRJNA438944	SAMN08734298		2012-12-03
1976A	4,12:i:-	ASSuTTm	B	2nd Stage Weaners pen 2	water	PRJNA438944	SAMN08734359		2012-12-03
1979A	4,12:i:-	ASSuTTm	B	2nd Stage Weaners pen 2	trough	PRJNA438944	SAMN08734319		2012-12-03
1980A	4,12:i:-	ASSuTTm	B	2nd Stage Weaners pen 2	pen	PRJNA438944	SAMN08734299		2012-12-03
1981A	4,12:i:-	ASSuTTm	B	2nd Stage Weaners pen 3	faecal	PRJNA438944	SAMN08734320		2012-12-03
1989B	4,12:i:-	Ssu	B	2nd Stage Weaners pen 4	water drinker	PRJNA438944	SAMN08734361		2012-12-03
2002A	4,12:i:-	ASSuTTm	B	Finishers pen 2	water	PRJNA438944	SAMN08734368		2012-12-03
2005A	4,12:i:-	ASSuTTm	B	Finishers pen 2	trough	PRJNA438944	SAMN08734296		2012-12-03
2024A	4,12:i:-	ASSuTTm	B	Finishers pen 5	pen	PRJNA438944	SAMN08734370		2012-12-03
2207A	4,5,12:i:-	ASSuT	C	Finishers pen 1	pen	PRJNA438944	SAMN08734371		2013-01-07
2213A	4,5,12:i:-	ASSuT	C	Finishers pen 2	pen	PRJNA438944	SAMN08734362		2013-01-07
2455C	S. Typhimurium	ACSSuT	D	Farrowing pen 2	feed	PRJNA438944	SAMN08734396		2013-01-21
2888B	4,12:i:-	TGm	Mill E		Soybean meal	PRJNA438944	SAMN08734363		2013-04-10
2906A	S. Typhimurium	ASSuT	G	Dry sow pen 1	water	PRJNA438944	SAMN08734398		2013-04-18
2911A	S. Typhimurium	Susceptible	G	Dry sow pen 2	faecal	PRJNA438944	SAMN08734399		2013-04-18
2930A	S. Typhimurium	ASSuT	G	1st Stage Weaners pen 1	pen	PRJNA438944	SAMN08734315		2013-04-18
2954A	S. Typhimurium	ASSuTTm	G	2nd Stage Weaners pen 2	water drinker	PRJNA438944	SAMN08734400		2013-04-18
2956A	S. Typhimurium	Susceptible	G	2nd Stage Weaners pen 2	trough	PRJNA438944	SAMN08734401		2013-04-18
2957A	S. Typhimurium	Susceptible	G	2nd Stage Weaners pen 2	pen	PRJNA438944	SAMN08734377		2013-04-18
2963A	S. Typhimurium	ASSuT	G	2nd Stage Weaners pen 3	pen	PRJNA438944	SAMN08734316		2013-04-18
2971A	S. Typhimurium	Susceptible	G	Finishers pen 1	pen	PRJNA438944	SAMN08734378		2013-04-18
2977A	S. Typhimurium	Susceptible	G	Finishers pen 2	pen	PRJNA438944	SAMN08734379		2013-04-18
2978A	S. Typhimurium	Susceptible	G	Finishers pen 3	faecal	PRJNA438944	SAMN08734272		2013-04-18
2985A	4,5,12:i:-	T	G	Finishers pen 4	water	PRJNA438944	SAMN08734373		2013-04-18
2994A	4,5,12:i:-	T	G	Gilts pen 1	water drinker	PRJNA438944	SAMN08734364		2013-04-18
2999A	4,5,12:i:-	T	G	Gilts pen 2	water	PRJNA438944	SAMN08734365		2013-04-18
3005A	S. Typhimurium	Susceptible	G	Gilts pen 3	water	PRJNA438944	SAMN08734385		2013-04-18
3083C	4,5,12:i:-	ASSuTAzt(F)	H	1st Stage Weaners pen 1	water drinker	PRJNA438944	SAMN08734375		2013-05-08
3338A	S. Typhimurium	T	I	Finishers pen 1	water	PRJNA438944	SAMN08734273		2013-05-20
3339A	S. Typhimurium	T	I	Finishers pen 1	water drinker	PRJNA438944	SAMN08734280		2013-05-20
3341A	S. Typhimurium	T	I	Finishers pen 1	trough	PRJNA438944	SAMN08734389		2013-05-20
3356A	S. Typhimurium	T	I	Finishers pen 4	water	PRJNA438944	SAMN08734390		2013-05-20
3379A	S. Typhimurium	T	I	Gilts pen 2	trough	PRJNA438944	SAMN08734402		2013-05-20
3391A	S. Typhimurium	T	I	Gilts pen 4	trough	PRJNA438944	SAMN08734403		2013-05-20
3476A	4,5,12:i:-	ACSSuTTmGm	J	1st Stage Weaners pen 3	faecal	PRJNA438944	SAMN08734367		2013-06-11
3496A	4,5,12:i:-	ACSSuTTmGm	J	2nd Stage Weaners pen 1	faecal	PRJNA438944	SAMN08734393		2013-06-11
3500B	4,5,12:i:-	ACSSuTTmGm	J	2nd Stage Weaners pen 1	trough	PRJNA438944	SAMN08734300		2013-06-11
3508A	4,5,12:i:-	ACSSuTTmGm	J	2nd Stage Weaners pen 3	faecal	PRJNA438944	SAMN08734394		2013-06-11
3519A	4,5,12:i:-	ACSSuTTmGm	J	2nd Stage Weaners pen 4	pen	PRJNA438944	SAMN08734397		2013-06-11
3520A	4,5,12:i:-	ASSuT	J	2nd Stage Weaners pen 5	faecal	PRJNA438944	SAMN08734405		2013-06-11
3521A	4,5,12:i:-	ASSuT	J	2nd Stage Weaners pen 5	water	PRJNA438944	SAMN08734301		2013-06-11
3524A	4,5,12:i:-	ASSuT	J	2nd Stage Weaners pen 5	trough	PRJNA438944	SAMN08734321		2013-06-11
3525A	4,5,12:i:-	ASSuT(F)	J	2nd Stage Weaners pen 5	pen	PRJNA438944	SAMN08734406		2013-06-11
3528A	4,5,12:i:-	ASSuTGm(Am)	J	Gilts pen 1	faecal	PRJNA438944	SAMN08734376		2013-06-11
3529A	4,5,12:i:-	ASSuTAzt	J	Gilts pen 1	water	PRJNA438944	SAMN08734407		2013-06-11
3541A	S. Typhimurium	ACSSuTTm	J	Gilts pen 3	water	PRJNA438944	SAMN08734281		2013-06-11
3542B	S. Typhimurium	ACSSuTTm	J	Gilts pen 3	water drinker	PRJNA438944	SAMN08734309		2013-06-11
3593A	S. Typhimurium	ACSSUTTmGm	J	Finishers pen 1	water drinker	PRJNA438944	SAMN08734284		2013-06-11
3836A	4,5,12:i:-	ACSSuTTmGm	Mill B		Wheat	PRJNA438944	SAMN08734381		2013-08-01
3844A	4,5,12:i:-	ACSSuTTmGm	Mill D		Dry Sow Meal	PRJNA438944	SAMN08734382		2013-08-01
3845A	4,5,12:i:-	ACSTCpCe	Mill D		Dry Sow Pellets	PRJNA438944	SAMN08734383		2013-08-01
1758A	4,5,12:i:-	Susceptible	A	2nd Stage Weaners	Trough	PRJNA438944	SAMN09435862		2012-11-19
2278A	4,5,12:i:-	ASSuT	Mill C		Finisher meal	PRJNA438944	SAMN09435863		2013-01-17
