# Supplementary material for: Microevolution of antimicrobial resistance and biofilm formation of Salmonella Typhimurium during persistence on pig farms
Source: Sci Rep. 2019 Jun 20;9:8832. doi: 10.1038/s41598-019-45216-w (PMC6586642; doi:10.1038/s41598-019-45216-w)
Supplement: Supplementary file 4 — Supplementary Table 4 [file 41598_2019_45216_MOESM4_ESM.xlsx]

## Sheet: srst2_gene_presence_absence_pro
ORF	start	end	product	3593A	1468A	1465A	1469C	1495C	3476A	3496A	3508A	3519A	3520A	3836A	3844A	3845A
PROKKA_00001	1	876	RepFIB replication protein A	+	+	+	+	+	+	+	+	+	+	+	+	+
PROKKA_00002	1302	1502	hypothetical protein	+	+	+	+	+	+	+	+	+	+	+	+	+
PROKKA_00003	2025	2378	hypothetical protein	+	+	+	+	+	+	+	+	+	+	+	+	+
PROKKA_00004	2429	2746	hypothetical protein	+	+	+	+	+	+	+	+	+	+	+	+	+
PROKKA_00005	2758	3546	TraE protein	+	+	+	+	+	+	+	+	+	+	+	+	+
PROKKA_00006	3546	4817	TraK protein	+	+	+	+	+	+	+	+	+	+	+	+	+
PROKKA_00007	4819	5280	hypothetical protein	+	+	+	+	+	+	+	+	+	+	+	+	+
PROKKA_00008	5270	6625	Bacterial conjugation TrbI-like protein	+	+	+	+	+	+	+	+	+	+	+	+	+
PROKKA_00009	6633	7115	hypothetical protein	+	+	+	+	+	+	+	+	+	+	+	+	+
PROKKA_00010	7129	7986	hypothetical protein	+	+	+	+	+	+	+	+	+	+	+	+	+
PROKKA_00011	7996	8946	Type IV conjugative transfer system lipoprotein (TraV)	+	+	+	+	+	+	+	+	+	+	+	+	+
PROKKA_00012	8955	11636	AAA-like domain protein	+	+	+	+	+	+	+	+	+	+	+	+	+
PROKKA_00013	12992	13138	hypothetical protein	+	+	+	+	+	+	+	+	+	+	+	+	+
PROKKA_00014	14126	14347	hypothetical protein	+	+	+	+	+	+	+	+	+	+	+	+	+
PROKKA_00015	14975	16228	Plasmid partition protein A	+	+	+	+	+	+	+	+	+	+	+	+	+
PROKKA_00016	16225	17229	Virulence regulon transcriptio-l activator VirB	+	+	+	+	+	+	+	+	+	+	+	+	+
PROKKA_00017	17291	17680	hypothetical protein	+	+	+	+	+	+	+	+	+	+	+	+	+
PROKKA_00018	17677	18198	hypothetical protein	+	+	+	+	+	+	+	+	+	+	+	+	+
PROKKA_00019	18191	19027	hypothetical protein	+	+	+	+	+	+	+	+	+	+	+	+	+
PROKKA_00020	19024	19971	hypothetical protein	+	+	+	+	+	+	+	+	+	+	+	+	+
PROKKA_00021	20335	21372	Plasmid segregation protein ParM	+	+	+	+	+	+	+	+	+	+	+	+	+
PROKKA_00022	21384	22022	hypothetical protein	+	+	+	+	+	+	+	+	+	+	+	+	+
PROKKA_00023	22426	22878	hypothetical protein	+	+	+	+	+	+	+	+	+	+	+	+	+
PROKKA_00024	22868	23293	hypothetical protein	+	+	+	+	+	+	+	+	+	+	+	+	+
PROKKA_00025	23302	23856	hypothetical protein	+	+	+	+	+	+	+	+	+	+	+	+	+
PROKKA_00026	23976	28280	hypothetical protein	+	+	+	+	+	+	+	+	+	+	+	+	+
PROKKA_00027	28175	28435	hypothetical protein	+	+	+	+	+	+	+	+	+	+	+	+	+
PROKKA_00028	28558	29070	sig-l peptidase I	+	+	+	+	+	+	+	+	+	+	+	+	+
PROKKA_00029	29057	30568	Type-F conjugative transfer system pilin assembly protein	+	+	+	+	+	+	+	+	+	+	+	+	+
PROKKA_00030	30570	30704	hypothetical protein	+	+	+	+	+	+	+	+	+	+	+	+	+
PROKKA_00031	30707	31768	TraU protein	+	+	+	+	+	+	+	+	+	+	+	+	+
PROKKA_00032	31787	34975	conjugal transfer mating pair stabilization protein TraN	+	+	+	+	+	+	+	+	+	+	+	+	+
PROKKA_00033	35004	35876	hypothetical protein	+	+	+	+	+	+	+	+	+	+	+	+	+
PROKKA_00034	36056	37840	D- helicase II	+	+	+	+	+	+	+	+	+	+	+	+	+
PROKKA_00035	38235	39107	hypothetical protein	+	+	+	+	+	+	+	+	+	+	+	+	+
PROKKA_00036	39165	39542	hypothetical protein	+	+	+	+	+	+	+	+	+	+	+	+	+
PROKKA_00037	39603	40580	hypothetical protein	+	+	+	+	+	+	+	+	+	+	+	+	+
PROKKA_00038	40638	41696	Denitrification regulatory protein NirQ	+	+	+	+	+	+	+	+	+	+	+	+	+
PROKKA_00039	41828	42001	hypothetical protein	+	+	+	+	+	+	+	+	+	+	+	+	+
PROKKA_00040	42065	43192	hypothetical protein	+	+	+	+	+	+	+	+	+	+	+	+	+
PROKKA_00041	43270	45282	von Willebrand factor type A domain protein	+	+	+	+	-	+	+	+	+	+	+	+	+
PROKKA_00042	45354	45575	hypothetical protein	+	+	+	+	-	+	+	+	+	+	+	+	+
PROKKA_00043	45689	46921	hypothetical protein	+	+	+	+	-	+	+	+	+	+	+	+	+
PROKKA_00044	47192	47713	hypothetical protein	+	+	+	+	-	+	+	+	+	+	+	+	+
PROKKA_00045	47792	48670	hypothetical protein	+	+	+	+	-	+	+	+	+	+	+	+	+
PROKKA_00046	48741	49676	hypothetical protein	+	+	+	+	-	+	+	+	+	+	+	+	+
PROKKA_00047	49745	50665	hypothetical protein	+	+	+	+	-	+	+	+	+	+	+	+	+
PROKKA_00048	50732	51844	hypothetical protein	-	-	-	-	-	-	-	-	-	-	-	-	-
PROKKA_00049	51651	52538	Integrase core domain protein	-	-	-	-	-	-	-	-	-	-	-	-	-
PROKKA_00050	52538	52864	Transposase	-	-	-	-	-	-	-	-	-	-	-	-	-
PROKKA_00051	53155	54111	hypothetical protein	+	+	+	+	-	+	+	+	+	+	+	+	+
PROKKA_00052	54375	54650	hypothetical protein	+	+	+	+	-	+	+	+	+	+	+	+	+
PROKKA_00053	54821	55285	hypothetical protein	+	+	+	+	-	+	+	+	+	+	+	+	+
PROKKA_00054	55293	55550	hypothetical protein	+	+	+	+	-	+	+	+	+	+	+	+	+
PROKKA_00055	55624	56160	hypothetical protein	+	+	+	+	-	+	+	+	+	+	+	+	+
PROKKA_00056	56177	56623	hypothetical protein	+	+	+	+	-	+	+	+	+	+	+	+	+
PROKKA_00057	56714	57676	hypothetical protein	+	+	+	+	-	+	+	+	+	+	+	+	+
PROKKA_00058	57686	58591	hypothetical protein	+	+	+	+	-	+	+	+	+	+	+	+	+
PROKKA_00059	58542	58871	hypothetical protein	+	+	+	+	-	+	+	+	+	+	+	+	+
PROKKA_00060	58893	60068	Phage integrase family protein	+	+	+	+	-	+	+	+	+	+	+	+	+
PROKKA_00061	60239	60451	Hemolysin expression-modulating protein Hha	+	+	+	+	-	+	+	+	+	+	+	+	+
PROKKA_00062	60812	61894	hypothetical protein	+	+	+	+	-	+	+	+	+	+	+	+	+
PROKKA_00063	62061	63614	Protein ki-se domain protein	+	+	+	+	-	+	+	+	+	+	+	+	+
PROKKA_00064	63586	65223	hypothetical protein	+	+	+	+	-	+	+	+	+	+	+	+	+
PROKKA_00065	65223	66263	TerY-C	+	+	+	+	-	+	+	+	+	+	+	+	+
PROKKA_00066	66349	66987	TerY1	+	+	+	+	-	+	+	+	+	+	+	+	+
PROKKA_00067	66987	67628	TerX	+	+	+	+	-	+	+	+	+	+	+	+	+
PROKKA_00068	67651	68244	von Willebrand factor type A domain protein	+	+	+	+	-	+	+	+	+	+	+	+	+
PROKKA_00069	68286	68447	hypothetical protein	+	+	+	+	-	+	+	+	+	+	+	+	+
PROKKA_00070	68752	69219	TerW	+	+	+	+	-	+	+	+	+	+	+	+	+
PROKKA_00071	69237	70445	hypothetical protein	+	+	+	+	-	+	+	+	+	+	+	+	+
PROKKA_00072	70456	71412	hypothetical protein	+	+	+	+	-	+	+	+	+	+	+	+	+
PROKKA_00073	71412	72491	Cysteine protease StiP precursor	+	+	+	+	-	+	+	+	+	+	+	+	+
PROKKA_00074	72493	73266	hypothetical protein	+	+	+	+	-	+	+	+	+	+	+	+	+
PROKKA_00075	73259	74401	hypothetical protein	+	+	+	+	-	+	+	+	+	+	+	+	+
PROKKA_00076	74411	75469	ATP-Grasp domain, Ter operon protein	+	+	+	+	-	+	+	+	+	+	+	+	+
PROKKA_00077	75793	76374	TerZ	+	+	+	+	-	+	+	+	+	+	+	+	+
PROKKA_00078	76374	77531	TerA	+	+	+	+	-	+	+	+	+	+	+	+	+
PROKKA_00079	77554	78009	TerB	+	+	+	+	-	+	+	+	+	+	+	+	+
PROKKA_00080	78032	79072	TerC	+	+	+	+	-	+	+	+	+	+	+	+	+
PROKKA_00081	79121	79699	TerD	+	+	+	+	-	+	+	+	+	+	+	+	+
PROKKA_00082	79767	80342	TerE	+	+	+	+	-	+	+	+	+	+	+	+	+
PROKKA_00083	80771	82012	TerF	+	+	+	+	-	+	+	+	+	+	+	+	+
PROKKA_00084	82103	82234	hypothetical protein	+	+	+	+	-	+	+	+	+	+	+	+	+
PROKKA_00085	82575	82856	hypothetical protein	+	+	+	+	-	+	+	+	+	+	+	+	+
PROKKA_00086	82906	83097	hypothetical protein	+	+	+	+	-	+	+	+	+	+	+	+	+
PROKKA_00087	83189	83560	hypothetical protein	+	+	+	+	-	+	+	+	+	+	+	+	+
PROKKA_00088	83903	84295	hypothetical protein	+	+	+	+	-	+	+	+	+	+	+	+	+
PROKKA_00089	84896	85192	Antitoxin HipB	+	+	+	+	-	+	+	+	+	+	+	+	+
PROKKA_00090	85197	86522	Serine/threonine-protein ki-se HipA	+	+	+	+	-	+	+	+	+	+	+	+	+
PROKKA_00091	86583	86789	hypothetical protein	+	+	+	+	-	+	+	+	+	+	+	+	+
PROKKA_00092	86891	87181	hypothetical protein	+	+	+	+	-	+	+	+	+	+	+	+	+
PROKKA_00093	87223	88059	Aminoglycoside/hydroxyurea antibiotic resistance ki-se	+	+	+	+	+	+	+	+	+	+	+	+	+
PROKKA_00094	88059	88967	Aminoglycoside 3'-phosphotransferase	+	+	+	+	+	+	+	+	+	+	+	+	+
PROKKA_00095	88985	89578	hypothetical protein	+	+	+	+	+	+	+	+	+	+	+	+	+
PROKKA_00096	89646	90230	hypothetical protein	+	+	-	+	+	+	-	+	+	-	-	-	+
PROKKA_00097	90719	91603	putative inner membrane transporter YedA	-	-	-	-	-	-	-	-	-	-	-	-	-
PROKKA_00098	91635	92210	Tetracycline resistance protein, class C	-	-	-	-	-	-	-	-	-	-	-	-	-
PROKKA_00099	92280	92894	hypothetical protein	-	-	-	-	-	-	-	-	-	-	-	-	-
PROKKA_00100	92913	93590	Tetracycline repressor protein class A from transposon 1721	-	-	-	-	-	-	-	-	-	-	-	-	-
PROKKA_00101	93622	93864	hypothetical protein	-	-	-	-	-	-	-	-	-	-	-	-	-
PROKKA_00102	94012	94587	hypothetical protein	+	+	+	+	+	+	+	+	+	+	+	+	+
PROKKA_00103	94591	94860	hypothetical protein	+	+	+	+	+	+	+	+	+	+	+	+	+
PROKKA_00104	94894	95175	hypothetical protein	+	+	+	+	+	+	+	+	+	+	+	+	+
PROKKA_00105	95325	96185	Beta-lactamase TEM precursor	+	+	+	+	+	+	+	+	+	+	+	+	+
PROKKA_00106	96346	96954	hypothetical protein	+	+	+	+	+	+	+	+	+	+	+	+	+
PROKKA_00107	97179	97865	Replication initiation protein	-	-	-	-	-	-	-	-	-	-	-	-	-
PROKKA_00108	98570	100006	Eukaryotic glutathione synthase, ATP binding domain	-	-	-	-	-	-	-	-	-	-	-	-	-
PROKKA_00109	100207	100800	hypothetical protein	+	+	+	+	+	+	+	+	+	+	+	+	+
PROKKA_00110	101025	103340	Tn3 transposase DDE domain protein	-	-	-	-	-	-	-	-	-	-	-	-	-
PROKKA_00111	103473	103718	hypothetical protein	-	-	-	-	-	-	-	-	-	-	-	-	-
PROKKA_00112	103940	104101	Regulatory protein rop	-	-	-	-	-	-	-	-	-	-	-	-	-
PROKKA_00113	104633	105295	hypothetical protein	+	+	+	+	+	+	+	+	+	+	+	+	+
PROKKA_00114	105298	106089	Dihydropteroate synthase	+	+	+	+	+	+	+	-	+	-	+	+	+
PROKKA_00115	106180	106428	hypothetical protein	+	+	+	+	+	+	+	-	+	-	+	+	+
PROKKA_00116	106558	106803	dephospho-CoA ki-se/protein	+	+	+	+	+	+	+	-	+	-	+	+	+
PROKKA_00117	106841	107704	putative oxidoreductase	+	+	+	+	+	+	+	+	+	+	+	+	+
PROKKA_00118	107717	107833	hypothetical protein	+	+	+	+	+	+	+	+	+	+	+	+	+
PROKKA_00119	107850	108551	hypothetical protein	+	+	+	+	+	+	+	+	+	+	+	+	+
PROKKA_00120	109072	109647	Transposase, Mutator family	+	+	+	+	+	+	+	+	+	+	+	+	+
PROKKA_00121	109894	110118	partial qacH	+	+	+	+	+	+	+	+	+	+	+	+	+
PROKKA_00122	110164	111051	Integrase core domain protein	-	-	-	-	-	-	-	-	-	-	-	-	-
PROKKA_00123	111051	111377	Transposase	-	-	-	-	-	-	-	-	-	-	-	-	-
PROKKA_00124	111709	112488	Streptomycin 3''-adenylyltransferase	+	+	+	+	+	+	+	+	+	+	+	+	+
PROKKA_00125	112593	113852	Bicyclomycin resistance protein	+	+	+	+	+	+	+	+	+	+	+	+	+
PROKKA_00126	114114	114893	Streptomycin 3''-adenylyltransferase	+	+	+	+	+	+	+	+	+	+	+	+	+
PROKKA_00127	114963	115571	haloacid dehaloge-se-like hydrolase	-	-	-	-	-	-	-	-	-	-	-	-	-
PROKKA_00128	115667	116644	Proline iminopeptidase	-	-	-	-	-	-	-	-	-	-	-	-	-
PROKKA_00129	116676	117542	Tyrosine recombi-se XerC	+	+	+	+	+	+	+	+	+	+	+	+	+
PROKKA_00130	117610	118245	hypothetical protein	+	+	+	+	+	+	+	+	+	+	+	+	+
PROKKA_00131	118278	118595	Tn3 transposase DDE domain protein	-	-	-	-	-	-	-	-	-	-	-	-	-
PROKKA_00132	119179	120021	Transposon Tn7 transposition protein TnsA	+	+	+	+	+	+	+	+	+	+	+	+	+
PROKKA_00133	120008	122131	Transposon Tn7 transposition protein TnsB	+	+	+	+	+	+	+	+	+	+	+	+	+
PROKKA_00134	122131	123579	Transposon Tn7 transposition protein TnsC	+	+	+	+	+	+	+	+	+	+	+	+	+
PROKKA_00135	123620	125176	hypothetical protein	+	+	+	+	+	+	+	+	+	+	+	+	+
PROKKA_00136	125188	126114	hypothetical protein	+	+	+	+	+	+	+	+	+	+	+	+	+
PROKKA_00137	126467	126766	antitoxin HipB	+	+	+	+	+	+	+	+	+	+	+	+	+
PROKKA_00138	127329	129155	recombi-tion protein F	+	+	+	+	+	+	+	+	+	+	+	+	+
PROKKA_00139	129324	129674	hypothetical protein	+	+	+	+	+	+	+	+	+	+	+	+	+
PROKKA_00140	129822	130370	Silver-binding protein SilE precursor	+	+	+	+	+	+	+	+	+	+	+	+	+
PROKKA_00141	130498	131979	Sensor ki-se CusS	+	+	+	+	+	+	+	+	+	+	+	+	+
PROKKA_00142	131972	132652	Transcriptio-l regulatory protein CusR	+	+	+	+	+	+	+	+	+	+	+	+	+
PROKKA_00143	132842	134227	Cation efflux system protein CusC precursor	+	+	+	+	+	+	+	+	+	+	+	+	+
PROKKA_00144	134256	134609	Cation efflux system protein CusF precursor	+	+	+	+	+	+	+	+	+	+	+	+	+
PROKKA_00145	134723	136015	Cation efflux system protein CusB precursor	+	+	+	+	+	+	+	+	+	+	+	+	+
PROKKA_00146	136026	139172	Cation efflux system protein CusA	+	+	+	+	+	+	+	+	+	+	+	+	+
PROKKA_00147	139259	139699	Protein of unknown function, DUF	+	+	+	+	+	+	+	+	+	+	+	+	+
PROKKA_00148	139827	142274	Silver exporting P-type ATPase	+	+	+	+	+	+	+	+	+	+	+	+	+
PROKKA_00149	142315	142512	hypothetical protein	+	+	+	+	+	+	+	+	+	+	+	+	+
PROKKA_00150	142546	143283	Murein DD-endopeptidase MepM	+	+	+	+	+	+	+	+	+	+	+	+	+
PROKKA_00151	143572	144021	Silver-binding protein SilE precursor	+	+	+	+	+	+	+	+	+	+	+	+	+
PROKKA_00152	144256	146073	Copper resistance protein A precursor	+	+	+	+	+	+	+	+	+	+	+	+	+
PROKKA_00153	146073	146969	Copper resistance protein B precursor	+	+	+	+	+	+	+	+	+	+	+	+	+
PROKKA_00154	147009	147389	Copper resistance protein C precursor	+	+	+	+	+	+	+	+	+	+	+	+	+
PROKKA_00155	147394	148323	Copper resistance protein D	+	+	+	+	+	+	+	+	+	+	+	+	+
PROKKA_00156	148378	149058	Transcriptio-l activator protein CopR	+	+	+	+	+	+	+	+	+	+	+	+	+
PROKKA_00157	149055	150455	Sensor ki-se CusS	+	+	+	+	+	+	+	+	+	+	+	+	+
PROKKA_00158	150673	151107	putative copper-binding protein PcoE precursor	+	+	+	+	+	+	+	+	+	+	+	+	+
PROKKA_00159	151485	152303	hypothetical protein	+	+	+	+	+	+	+	+	+	+	+	+	+
PROKKA_00160	152300	153505	Chromosome partition protein Smc	+	+	+	+	+	+	+	+	+	+	+	+	+
PROKKA_00161	153569	153772	hypothetical protein	+	+	+	+	+	+	+	+	+	+	+	+	+
PROKKA_00162	153785	155104	hypothetical protein	+	+	+	+	+	+	+	+	+	+	+	+	+
PROKKA_00163	155127	155294	hypothetical protein	+	+	+	+	+	+	+	+	+	+	+	+	+
PROKKA_00164	155355	156782	D--cytosine methyltransferase	+	+	+	+	+	+	+	+	+	+	+	+	+
PROKKA_00165	156997	157512	Endonuclease YhcR precursor	-	+	+	+	+	+	+	+	+	+	+	+	+
PROKKA_00166	157458	158411	hypothetical protein	-	+	+	+	+	+	+	+	+	+	+	+	+
PROKKA_00167	158459	158866	hypothetical protein	+	+	+	+	+	+	+	+	+	+	+	+	+
PROKKA_00168	158912	159166	hypothetical protein	+	+	+	+	+	+	+	+	+	+	+	+	+
PROKKA_00169	159204	159491	hypothetical protein	+	-	+	-	+	+	-	+	+	+	+	+	+
PROKKA_00170	159528	159758	hypothetical protein	-	-	-	-	-	-	-	-	-	-	-	-	-
PROKKA_00171	160095	160556	hypothetical protein	-	-	-	-	-	-	-	-	-	-	-	-	-
PROKKA_00172	160586	160993	hypothetical protein	-	-	-	-	-	-	-	-	-	-	-	-	-
PROKKA_00173	161044	161571	hypothetical protein	-	-	-	-	-	-	-	-	-	-	-	-	-
PROKKA_00174	161738	162124	hypothetical protein	-	-	-	-	-	-	-	-	-	-	-	-	-
PROKKA_00175	162198	163994	Tn3 transposase DDE domain protein	+	+	+	+	+	+	+	+	+	+	+	+	+
PROKKA_00176	164483	165367	putative inner membrane transporter YedA	-	-	-	-	-	-	-	-	-	-	-	-	-
PROKKA_00177	165399	165974	Tetracycline resistance protein, class C	-	-	-	-	-	-	-	-	-	-	-	-	-
PROKKA_00178	166044	166658	hypothetical protein	-	-	-	-	-	-	-	-	-	-	-	-	-
PROKKA_00179	166677	167354	Tetracycline repressor protein class A from transposon 1721	-	-	-	-	-	-	-	-	-	-	-	-	-
PROKKA_00180	167551	168702	hypothetical protein	+	+	+	+	+	+	-	+	+	+	+	-	+
PROKKA_00181	168722	169306	R-se II stability modulator	+	+	+	+	+	+	+	+	+	+	+	+	+
PROKKA_00182	169275	170288	Tyrosine recombi-se XerD	+	+	+	+	+	+	+	+	+	+	+	+	+
PROKKA_00183	170433	170930	Dihydrofolate reductase	+	+	+	+	+	+	+	+	+	+	+	+	+
PROKKA_00184	171350	172129	Streptomycin 3''-adenylyltransferase	+	+	+	+	+	+	+	+	+	+	+	+	+
PROKKA_00185	172293	172640	partial qacL	+	-	-	-	-	-	-	-	-	-	-	-	-
PROKKA_00186	172634	173044	Dihydropteroate synthase	+	-	-	-	-	-	-	-	-	-	-	-	-
PROKKA_00187	173167	173865	hypothetical protein	-	-	-	-	-	-	-	-	-	-	-	-	-
PROKKA_00188	174152	174508	hypothetical protein	-	-	-	-	-	-	-	-	-	-	-	-	-
PROKKA_00189	174658	175275	hypothetical protein	+	+	+	+	+	+	+	+	+	+	+	+	+
PROKKA_00190	175469	175903	LexA repressor	+	+	+	+	+	+	+	+	+	+	+	+	+
PROKKA_00191	175893	177146	D- polymerase IV	+	+	+	+	+	+	+	+	+	+	+	+	+
PROKKA_00192	177192	178001	DSBA-like thioredoxin domain protein	+	+	+	+	+	+	+	+	+	+	+	+	+
PROKKA_00193	178108	178719	hypothetical protein	+	+	+	+	+	+	+	+	+	+	+	+	+
PROKKA_00194	178779	179201	hypothetical protein	+	+	+	+	+	+	+	+	+	+	+	+	+
PROKKA_00195	179235	179627	hypothetical protein	+	+	+	+	+	+	+	+	+	+	+	+	+
PROKKA_00196	179652	180401	Thiol:disulfide interchange protein DsbC precursor	+	+	+	+	+	+	+	+	+	+	+	+	+
PROKKA_00197	180549	181088	Transglycosylase SLT domain protein	+	+	+	+	+	+	+	+	+	+	+	+	+
PROKKA_00198	181219	181737	hypothetical protein	+	+	+	+	+	+	+	+	+	+	+	+	+
PROKKA_00199	181845	183134	hypothetical protein	+	+	+	+	+	+	+	+	+	+	+	+	+
PROKKA_00200	183315	187268	hypothetical protein	-	+	+	+	+	+	+	+	+	+	+	+	+
PROKKA_00201	187277	188692	Conjugative relaxosome accessory transposon protein	-	+	+	+	+	+	+	+	+	+	+	+	+
PROKKA_00202	188682	189728	hypothetical protein	-	+	+	+	+	+	+	+	+	+	+	+	+
PROKKA_00203	190322	190834	hypothetical protein	-	+	+	+	+	+	+	+	+	+	+	+	+
PROKKA_00204	190836	191636	hypothetical protein	-	+	+	+	+	+	+	+	+	+	+	+	+
PROKKA_00205	192220	192372	hypothetical protein	-	+	+	+	+	+	+	+	+	+	+	+	+
PROKKA_00206	192395	192880	hypothetical protein	-	+	+	+	+	+	+	+	+	+	+	+	+
PROKKA_00207	192877	193614	hypothetical protein	-	+	+	+	+	+	+	+	+	+	+	+	+
PROKKA_00208	193624	196770	Putative helicase	-	+	+	+	+	+	+	+	+	+	+	+	+
PROKKA_00209	196770	198854	AAA-like domain protein	-	+	+	+	+	+	+	+	+	+	+	+	+
PROKKA_00210	198854	199963	hypothetical protein	-	+	+	+	+	+	+	+	+	+	+	+	+
PROKKA_00211	199950	200612	hypothetical protein	-	+	+	+	+	+	+	+	+	+	+	+	+
PROKKA_00212	200623	201804	Putative sig-l peptide peptidase SppA	-	+	+	+	+	+	+	+	+	+	+	+	+
PROKKA_00213	201806	202537	Nuclease-related domain protein	+	+	+	+	+	+	+	+	+	+	+	+	+
PROKKA_00214	202824	203177	hypothetical protein	+	+	+	+	+	+	+	+	+	+	+	+	+
PROKKA_00215	203243	203527	hypothetical protein	+	+	+	+	+	+	+	+	+	+	+	+	+
PROKKA_00216	203884	204186	hypothetical protein	+	+	+	+	+	+	+	+	+	+	+	+	+
PROKKA_00217	204619	204987	hypothetical protein	+	+	+	+	+	+	+	+	+	+	+	+	+
PROKKA_00218	205152	205688	hypothetical protein	+	+	+	+	+	+	+	+	+	+	+	+	+
PROKKA_00219	205756	206193	hypothetical protein	+	+	+	+	+	+	+	+	+	+	+	+	+
PROKKA_00220	206238	206534	hypothetical protein	+	+	+	+	+	+	+	+	+	+	+	+	+
PROKKA_00221	206655	206933	hypothetical protein	+	+	+	+	+	+	+	+	+	+	+	+	+
PROKKA_00222	207118	207399	hypothetical protein	+	+	+	+	+	+	+	+	+	+	+	+	+
PROKKA_00223	207465	208649	hypothetical protein	+	+	+	+	+	+	+	+	+	+	+	+	+
PROKKA_00224	209065	209241	hypothetical protein	+	+	+	+	+	+	+	+	+	+	+	+	+
PROKKA_00225	209751	210695	hypothetical protein	+	+	+	+	+	+	+	+	+	+	+	+	+
PROKKA_00226	210795	211394	hypothetical protein	+	+	+	+	+	+	+	+	+	+	+	+	+
PROKKA_00227	211448	211804	hypothetical protein	+	+	+	+	+	+	+	+	+	+	+	+	+
PROKKA_00228	211850	212053	hypothetical protein	+	+	+	+	+	+	+	+	+	+	+	+	+
PROKKA_00229	212515	213627	Transposase DDE domain protein	+	+	+	+	+	+	+	+	+	+	+	+	+
PROKKA_00230	213822	214037	small toxic polypeptide	+	+	+	+	+	+	+	+	+	+	+	+	+
PROKKA_00231	214079	214930	Integrase core domain protein	-	-	-	-	-	-	-	-	-	-	-	-	-
PROKKA_00232	214927	215448	hypothetical protein	-	-	-	-	-	-	-	-	-	-	-	-	-
PROKKA_00233	215781	216386	hypothetical protein	+	+	+	+	+	+	+	+	+	+	+	+	+
PROKKA_00234	216602	216883	hypothetical protein	+	+	+	+	+	+	+	+	+	+	+	+	+
PROKKA_00235	217258	217569	hypothetical protein	+	+	+	+	+	+	+	+	+	+	+	+	+
PROKKA_00236	217792	217992	hypothetical protein	+	+	+	+	+	+	+	+	+	+	+	+	+
PROKKA_00237	218032	218256	hypothetical protein	+	+	+	+	+	+	+	+	+	+	+	+	+
PROKKA_00238	218311	218514	hypothetical protein	+	+	+	+	+	+	+	+	+	+	+	+	+
PROKKA_00239	218694	218987	hypothetical protein	+	+	+	+	+	+	+	+	+	+	+	+	+
PROKKA_00240	219067	219558	hypothetical protein	+	+	+	+	+	+	+	+	+	+	+	+	+
PROKKA_00241	219563	219874	hypothetical protein	+	+	+	+	+	+	+	+	+	+	+	+	+
PROKKA_00242	220390	220710	hypothetical protein	+	+	+	+	+	+	+	+	+	+	+	+	+
PROKKA_00243	220890	221117	hypothetical protein	+	+	+	+	+	+	+	+	+	+	+	+	+
PROKKA_00244	221345	221953	hypothetical protein	+	+	+	+	+	+	+	+	+	+	+	+	+
PROKKA_00245	222068	222601	HNH endonuclease	+	+	+	+	+	+	+	+	+	+	+	+	+
PROKKA_00246	222662	222850	hypothetical protein	+	+	+	+	+	+	+	+	+	+	+	+	+
PROKKA_00247	222847	223158	hypothetical protein	+	+	+	+	+	+	+	+	+	+	+	+	+
PROKKA_00248	223221	223460	hypothetical protein	+	+	+	+	+	+	+	+	+	+	+	+	+
PROKKA_00249	223710	226094	hypothetical protein	+	+	+	+	+	+	+	+	+	+	+	+	+
PROKKA_00250	226267	226716	hypothetical protein	+	+	+	+	+	+	+	+	+	+	+	+	+
PROKKA_00251	226768	227559	hypothetical protein	+	+	+	+	+	+	+	+	+	+	+	+	+
PROKKA_00252	227786	228043	hypothetical protein	+	+	+	+	+	+	+	+	+	+	+	+	+
PROKKA_00253	228109	228435	hypothetical protein	+	+	+	+	+	+	+	+	+	+	+	+	+
PROKKA_00254	228851	228997	hypothetical protein	+	+	+	+	+	+	+	+	+	+	+	+	+
PROKKA_00255	229278	230528	Modification methylase PvuII	+	+	+	+	+	+	+	+	+	+	+	+	+
PROKKA_00256	230697	231305	hypothetical protein	+	+	+	+	+	+	+	+	+	+	+	+	+
PROKKA_00257	231334	231489	hypothetical protein	+	+	+	+	+	+	+	+	+	+	+	+	+
PROKKA_00258	231461	231718	hypothetical protein	+	+	+	+	+	+	+	+	+	+	+	+	+
PROKKA_00259	231783	232211	hypothetical protein	+	+	+	+	+	+	+	+	+	+	+	+	+
PROKKA_00260	232306	232683	hypothetical protein	+	+	+	+	+	+	+	+	+	+	+	+	+
PROKKA_00261	233091	234272	hypothetical protein	+	+	+	+	+	+	+	+	+	+	+	+	+
PROKKA_00262	234281	234577	Toxin HigB-1	+	+	+	+	+	+	+	+	+	+	+	+	+
PROKKA_00263	234627	235097	hypothetical protein	+	+	+	+	+	+	+	+	+	+	+	+	+
PROKKA_00264	235532	237922	hypothetical protein	+	+	+	+	+	+	+	+	+	+	+	+	+
PROKKA_00265	238483	238665	hypothetical protein	+	+	-	-	-	-	-	-	-		-	-	-
PROKKA_00266	238876	239472	hypothetical protein	+	+	+	+	+	+	+	+	+	+	+	+	+
PROKKA_00267	240520	240771	primosomal protein D-I	-	-	-	-	-	-	-	-	-	-	-	-	-
PROKKA_00268	240761	241042	mR- interferase RelE	-	-	-	-	-	-	-	-	-	-	-	-	-
PROKKA_00269	241539	242738	Putative transposase	-	-	-	-	-	-	-	-	-	-	-	-	-
PROKKA_00270	242748	242936	hypothetical protein	-	-	-	-	-	-	-	-	-	-	-	-	-
PROKKA_00271	243056	244408	Transposase for transposon Tn5	-	-	-	-	-	-	-	-	-	-	-	-	-
PROKKA_00272	244515	245309	Aminoglycoside 3'-phosphotransferase	-	-	-	-	-	-	-	-	-	-	-	-	-
PROKKA_00273	245360	245557	hypothetical protein	-	-	-	-	-	-	-	-	-	-	-	-	-
PROKKA_00274	245508	246143	hypothetical protein	+	+	+	+	+	+	+	+	+	+	+	+	+
PROKKA_00275	246616	246900	Bleomycin resistance protein	-	-	-	-	-	-	-	-	-	-	-	-	-
PROKKA_00276	247240	247617	IS1 transposase	+	+	+	+	+	+	+	+	+	+	+	+	+
PROKKA_00277	247662	247937	hypothetical protein	+	+	+	+	+	+	+	+	+	+	+	+	+
PROKKA_00278	247996	248388	Pyridoxamine 5'-phosphate oxidase	-	-	-	-	-	-	-	-	-	-	-	-	-
PROKKA_00279	248644	249438	Tn3 transposase DDE domain protein	-	-	-	-	-	-	-	-	-	-	-	-	-
PROKKA_00280	249671	250204	Phospholipase D precursor	-	-	-	-	-	-	-	-	-	-	-	-	-
PROKKA_00281	250204	251199	Type IV secretion system protein VirB11	-	-	-	-	-	-	-	-	-	-	-	-	-
PROKKA_00282	251241	252401	Type IV secretion system protein virB10	-	-	-	-	-	-	-	-	-	-	-	-	-
PROKKA_00283	252401	253150	Type IV secretion system protein virB9 precursor	-	-	-	-	-	-	-	-	-	-	-	-	-
PROKKA_00284	253391	254590	hypothetical protein	+	+	+	+	+	+	+	+	+	+	+	+	+
PROKKA_00285	254671	255432	Modification methylase TaqI	+	+	+	+	+	+	+	+	+	+	+	+	+
PROKKA_00286	255526	255789	hypothetical protein	+	+	+	+	+	+	+	+	+	+	+	+	+
PROKKA_00287	255810	256421	hypothetical protein	+	+	+	+	+	+	+	+	+	+	+	+	+
PROKKA_00288	256450	256581	hypothetical protein	+	+	+	+	+	+	+	+	+	+	+	+	+
PROKKA_00289	256886	259306	hypothetical protein	+	+	+	+	+	+	+	+	+	+	+	+	+
PROKKA_00290	260332	260907	hypothetical protein	+	+	+	+	+	+	+	+	+	+	+	+	+
PROKKA_00291	261304	262392	RepFIB replication protein A	+	+	+	+	+	+	+	+	+	+	+	+	+
PROKKA_00292	263500	265956	hypothetical protein	+	+	+	+	+	+	+	+	+	+	+	+	+
PROKKA_00293	266329	266955	hypothetical protein	+	+	+	+	+	+	+	+	+	+	+	+	+
PROKKA_00294	267013	267294	hypothetical protein	+	+	+	+	+	+	+	+	+	+	+	+	+
PROKKA_00295	267275	267736	hypothetical protein	+	+	+	+	+	+	+	+	+	+	+	+	+
PROKKA_00296	267785	267961	hypothetical protein	+	+	+	+	+	+	+	+	+	+	+	+	+
PROKKA_00297	267958	269649	hypothetical protein	+	+	+	+	+	+	+	+	+	+	+	+	+
PROKKA_00298	269897	271060	hypothetical protein	+	+	+	+	+	+	+	+	+	+	+	+	+
PROKKA_00299	271429	272241	D- adenine methylase	+	+	+	+	+	+	+	+	+	+	+	+	+
PROKKA_00300	272250	273104	hypothetical protein	+	+	+	+	+	+	+	+	+	+	+	+	+
PROKKA_00301	273339	274055	hypothetical protein	+	+	+	+	+	+	+	+	+	+	+	+	+
PROKKA_00302	274052	274252	hypothetical protein	+	+	+	+	+	+	+	+	+	+	+	+	+
PROKKA_00303	274270	275325	hypothetical protein	+	+	+	+	+	+	+	+	+	+	+	+	+
